# Supplementary material for: Bioactive Silages from Agro-Industrial By-Products Based on Grape Pomace or Olive Mill Wastewater for Ruminants: Evolution of Phenolic Profiles, Antioxidant Activity, and Fatty Acid Composition
Source: Antioxidants (Basel). 2026 May 30;15(6):692. doi: 10.3390/antiox15060692 (PMC13295314; doi:10.3390/antiox15060692)
Supplement: Supplementary file 1 [file antioxidants-15-00692-s001.zip]

Archive with 1 entries (1 files):
- antioxidants-4298301-supplementary.pdf
